# Supplementary material for: Cucurbitacin B Down-Regulates TNF Receptor 1 Expression and Inhibits the TNF-α-Dependent Nuclear Factor κB Signaling Pathway in Human Lung Adenocarcinoma A549 Cells
Source: Int J Mol Sci. 2022 Jun 27;23(13):7130. doi: 10.3390/ijms23137130 (PMC9267118; doi:10.3390/ijms23137130)
Supplement: Supplementary file 1 [file ijms-23-07130-s001.zip]

Archive with 1 entries (1 files):
- ijms-1681161-supplementary.pdf
